# Supplementary material for: Distribution and Pathogenicity Differentiation of Physiological Races of Verticillium dahliae from Cotton Stems in Western China
Source: Pathogens. 2024 Jun 21;13(7):525. doi: 10.3390/pathogens13070525 (PMC11280298; doi:10.3390/pathogens13070525)
Supplement: Supplementary file 1 [file pathogens-13-00525-s001.zip]

Archive with 1 entries (1 files):
- pathogens-3055761-supplementary.pdf
